# Supplementary material for: Realization of a PEDOT:PSS/Graphene Oxide On-Chip Pseudo-Reference Electrode for Integrated ISFETs
Source: Sensors (Basel). 2022 Apr 14;22(8):2999. doi: 10.3390/s22082999 (PMC9032565; doi:10.3390/s22082999)
Supplement: Supplementary file 1 [file sensors-22-02999-s001.zip]

Archive with 1 entries (1 files):
- sensors-1549163-supplementary.pdf
